# Supplementary material for: Characterisation and prevalence of inherited retinal diseases in the Finnish population reveals enrichment of population-specific phenotypes and causative variants
Source: Br J Ophthalmol. 2025 Jun 26;109(8):e327427. doi: 10.1136/bjo-2025-327427 (PMC12320592; doi:10.1136/bjo-2025-327427)
Supplement: online supplemental file 2 [file bjo-109-8-s002.xlsx]

## Sheet: P or LP variants 
Pathogenic (P) or likely pathogenic (LP) gene variants identified
Gene Name	OMIM (gene number)	Transcript	Variant	Amino Acid changes	Classification of ACMG/AMP	Autosomal dominant=AD, Autosomal recessive=AR, X chromosomal=XL, mitochondrial	Ancestry	Phenotype	Revel score	CADD score	SpliceAI	PMID if the variant has previously been published	Variant ID	Test used to identify the variant	GnomAD v4.1.0 freq in Finns	GnomAD freq in non-Finnish Europeans
RPGR	312610	NM_001034853.2	c.778+5G>A	p.?	likely pathogenic (PP3_supporting, PM2_supporting, PP1_strong)	XL	Finnish	Retinitis pigmentosa	NA	NA	Donor loss 0.56, Acceptor loss 0.48	9399904, 9804156	rs62640583	Retinal dystrophy gene panel; RPGP and ORF15 Sanger sequencing; Known familial variant testing	0.00002151	0.000
RPGR	312610	NM_001034853.2	c.679C>T	p.Gln227*	pathogenic (PVS1_very strong, PM2_supporting, PP1_moderate)	XL	Finnish	SECORD	NA	NA	NA	NA	rs2067700774	RPGR Sanger sequencing; Known familial variant testing	0.00002138	0.000
RPGR	312610	NM_001034853.2	c.3178_3179del	p.Glu1060Argfs*18	pathogenic (PVS1_very strong, PM2_supporting, PP1_supporting)	XL	Finnish	Cone dystrophy	NA	NA	NA	25097241, 16936086	rs771214648	Known familial variant testing	0.000	0.000001117
RPGR	312610	NM_001034853.2	c.2098_2101del	p.Glu700Asnfs*114	pathogenic (PVS1_very strong, PM2_supporting, PP1_strong)	XL	Finnish	SECORD; Retinitis pigmentosa	NA	NA	NA	NA	rs2067193155	RPGP ORF15 Sanger sequencing; Retinal dystrophy gene panel; Known familial variant testing	0.000	0.000
RPGR	312610	NM_001034853.2	c.2245G>T	p.Glu749*	likely pathogenic (PVS1_very strong, PM2_supporting)	XL	Finnish	Retinitis pigmentosa	NA	NA	NA	10932196	NA	RPGR Sanger sequencing	0.000	0.000
RPGR	312610	NM_001034853.2	c.2452del	p.Glu818Lysfs*2	pathogenic (PVS1_very strong, PM2_supporting, PP1_moderate)	XL	Finnish	Retinitis pigmentosa	NA	NA	NA	NA	NA	RPGP ORF15 Sanger sequencing; Known familial variant testing	0.000	0.000
RPGR	312610	NM_001034853.2	c.2867del	p.Glu956Glyfs*133	pathogenic (PVS1_very strong, PM2_supporting, PP1_strong)	XL	Finnish	Retinitis pigmentosa	NA	NA	NA	16969763	rs2067146007	RPGR and RPGP ORF15 Sanger sequencing; Retinal dystrophy gene panel; Known familial variant testing	0.000	0.0000
RPGR	312610	NM_001034853.2	c.(28+1_29-1)_(310+1_311-1)del	p.?	likely pathogenic (PVS1_very strong, PM2_supporting)	XL	Finnish	Retinitis pigmentosa	NA	NA	NA	NA	NA	Retinal dystrophy gene panel	0.000	0.000
RPGR	312610	NM_001034853.2	c.491G>A	p.Trp164*	likely pathogenic (PVS1_very strong, PM2_supporting)	XL	Finnish	Retinitis pigmentosa	NA	NA	NA	38351481	NA	RPGR and RPGP ORF15 Sanger sequencing	0.000	0.000
RP2	300757	NM_006915.3	c.884-2A>G	p.?	likely pathogenic (PVS1_very strong, PM2_supporting)	XL	Finnish	Retinitis pigmentosa	NA	NA	Acceptor loss 0.98, Donor loss 0.65	26448634	NA	RPGR, RPGR ORF15 and RP2 Sanger sequencing	0.000	0.000
CHM	300390	NM_000390.4	c.1609+2dup	p.Glu537Glyfs*2; p.Tyr504*	pathogenic (PVS1_very strong, PM2_supporting; PP1_strong)	XL	Finnish	Choroideremia	NA	NA	Donor loss 0.93, Acceptor loss 0.74	1302003, 36285626, 38459613	rs386833676	CHM Sanger sequencing; Targeted testing of Finnish founder variants	0.00004300	0.000
CHM	300390	NM_000390.4	inversion of CHM exon1, inv(X)(q21.2) chrX:g.[85296632_85296959del;AGACG::85296960_855303361in;85303362_85303376del]	p.?	likely pathogenic (PP3_moderate, PP1_strong)	XL	Finnish	Choroideremia	NA	NA	NA	NA	NA	Known familial variant testing	0.000	0.000
CHM	300390	NM_000390.4	c.1130T>A	p.Leu377*	likely pathogenic (PVS1_very strong, PM2_supporting)	XL	Finnish	Choroideremia	NA	NA	NA	22355242	NA	Whole genome sequencing	0.000	0.000
CHM	300390	NM_000390.4	c.1006_1007del	p.Ile336Cysfs*81	pathogenic (PVS1_very strong, PM2_supporting, PP1_moderate)	XL	Finnish	Choroideremia	NA	NA	NA	NA	NA	CHM Sanger sequencing; Known familial variant testing	0.00002134	0.000
CHM	300390	NM_000390.4	c.655_656del	p.Gln219Asnfs*3	pathogenic (PVS1_very strong, PM2_supporting, PP1_supporting)	XL	Finnish	Choroideremia	NA	NA	NA	33538369	NA	Retinal dystrophy gene panel; Known familial variant testing	0.000	0.000
CEP78	617110	NM_001330691.3	c.1258_1259delinsA	Gly420Ilefs*4	pathogenic (PVS1_very strong, PM2_supporting, PP1_strong)	AR	Finnish	Retinitis pigmentosa	NA	NA	NA	35240912	NA	Retinal dystrophy gene panel; Known familial variant testing	0.000	0.000
NRL	162080	NM_001354768.3	c.529C>A	p.Arg177Ser	pathogenic (PM2_supporting, PP3_moderate, PP1_strong)	AR	Finnish	SECORD; Retinitis pigmentosa	0.864	32	NA	NA	NA	Retinal dystrophy gene panel; Known familial variant testing	0.00001874	0.000
CACNA1F	300110	NM_001256789.3	c.2559C>A	p.Cys853*	pathogenic (PVS1_very strong, PM2_supporting, PP1_moderate)	XL	Finnish	CSNB	NA	NA	NA	NA	NA	Retinal dystrophy gene panel; Known familial variant testing	0.000	0.000
FZD4	604579	NM_012193.4	c.313A>G	p.Met105Val	likely pathogenic (PM2_supporting, PM5_moderate, PP1_strong)	AD	Finnish	FEVR	0.511	24.9	NA	14507768, 20938005, 26244290, 27316669	rs80358284	FZD4 and LRP5 Sanger sequencing; Retinal dystrophy gene panel; Known familial variant testing	0.0001252	0.00001356
RS1	300839	NM_000330.4	c.325G>C	p.Gly109Arg	pathogenic (PM5_moderate, PP1_strong, PP3_moderate, PM2_supporting)	XL	Finnish	Retinoschisis	0.868	32	NA	9326935, 10234514, 15937075, 23847049, 9326935, 10234514	rs104894934	RS1 Sanger sequencing; Retinal dystrophy gene panel; Targeted testing of Finnish founder variants; Known familial variant testing	0.0001921	0.000001117
RS1	300839	NM_000330.4	c.214G>A	p.Glu72Lys	likely pathogenic (PM2_supporting, PM5_moderate, PP1_moderate, PP3_moderate)	XL	Finnish	Retinoschisis	0.921	28.5	NA	23288992, 10220153, 9760195, 19390641, 20061330, 19093009, 17631851, 19324861, 27788217	rs104894928	Targeted testing of Finnish founder variants	0.00004269	0.000002234
RPE65	180069	NM_000329.3	c.1338+1G>T	p.?	likely pathogenic (PVS1_very strong, PM2_supporting)	AR	Finnish	LCA	NA	NA	Donor loss 0.47, Acceptor loss 0.23	NA	rs1057518922	Retinal dystrophy gene panel	0.0001875	0.000
RP1	603937	NM_006269.2	c.121T>C; c.515T>G (confirmed in trans)	p.Tyr41His; p.Leu172Arg	likely pathogenic (PM2_supporting, PM3_moderate, PP3_moderate, PP1_strong); likely pathogenic (PM2_supporting, PM3_moderate, PP3_supporting, PP1_strong)	AR	Finnish	Cone dystrophy	0.919, 0.654	27.6, 22.6	NA	27208204, 32565670, 29068140; 27208204, 32565670, 29068140, 2234370, 28041643	rs746359399; rs180729424	Retinal dystrophy gene panel	0.0004998; 0.0004377	0.000005932; 0.00005508
EYS	612424	NM_001142800.2	c.1155T>A, c.8648_8655del (confirmed homozygote in cis)	p.Cys385*, p.Thr2883Lysfs*4	pathogenic (PVS1_very strong, PM2_supporting, PP1_strong)	AR	Finnish	Retinitis pigmentosa	NA	NA	NA	c.1155T>A: 27208204, 29068140. c.8648_8655del: 20537394, 28704921, 29159838. c.8648_8655del: 20537394, 28704921, 29159838. c.1155T>A and c.8648_8655del in cis with Finnish patients: 29068140.	rs143994166, rs528919874	Retinal dystrophy gene panel	0.005962, 0.006617	0.00004984, 0.0001290
EYS	612424	NM_001142800.2	c.1155T>A; c.8648_8655del (confirmed in trans)	p.Cys385*; p.Thr2883Lysfs*4	pathogenic (PVS1_very strong, PM2_supporting, PP1_strong), pathogenic (PVS1_very strong, PM2_supporting, PP1_strong)	AR	Finnish	Cone dystrophy	NA	NA	NA	27208204, 29068140; 20537394, 28704921, 29159838. c.8648_8655del: 20537394, 28704921, 29159838	rs143994166; rs528919874	Retinal dystrophy gene panel; Known familial variant testing	0.005962; 0.006617	0.00004984; 0.0001290
EYS	612424	NM_001142800.2	c.8648_8655del	p.Thr2883Lysfs*4	likely pathogenic (PVS1_very strong, PM2_supporting)	AR	Finnish	Cone dystrophy	NA	NA	NA	20537394, 28704921, 29159838	rs528919874	Retinal dystrophy gene panel	0.006617	0.0001290
ABCA4	601691	NM_000350.3	c.1622T>C, c.3113C>T (confirmed in cis); c.1610G>A, c.5603A>T (confirmed in trans)	p.Leu541Pro, p.Ala1038Val; p.Arg537His, p.Asn1868Ile	pathogenic (PS3_strong, PM2_supporting, PM5_moderate, PP3_strong), likely pathogenic (PM3_strong, PP1_strong, PS3_supporting); likely pathogenic (PM3_moderate, PP3_supporting, PP1_strong), established risk allele	AR	Finnish	Stargardt disease	0.983, 0.533; 0.715	26.8, 22.2; 25.8	NA	c.1622T>C: 9781034, 10958761, 12796258, 16103129, 19074458, 19217903. c.3113C>T: 9054934, 9466990, 9973280, 10958761, 12796258, 15579991, 16103129, 15223829, 19217903, 19074458, 22312191. c.1622T>C, c.3113C>T (in cis): 25712131, 28044389. c.1610G>A: 14517951, 28838317, 29925512. c.1622T>C, c.3113C>T (in cis); c.1610G>A: 29068140	rs61751392, rs61751374; rs61752395	Retinal dystrophy gene panel	0.0006091, 0.005513; 0.01262	0.0001390, 0.002053; 0.0008542
ABCA4	601691	NM_000350.3	c.1622T>C, c.3113C>T (confirmed in cis); c.2588G>C (confirmed in trans)	p.Leu541Pro, p.Ala1038Val; p.Gly863Ala	pathogenic (PS3_strong, PM2_supporting, PM5_moderate, PP3_strong), likely pathogenic (PM3_strong, PP1_strong, PS3_supporting); pathogenic (PS3_very strong, PP3_moderate, PM5_moderate)	AR	Finnish	Stargardt disease	0.983, 0.533; 0.798	26.8, 22.2; 34	NA	c.1622T>C: 9781034, 10958761, 12796258, 16103129, 19074458, 19217903. c.3113C>T: 9054934, 9466990, 9973280, 10958761, 12796258, 15579991, 16103129, 15223829, 19217903, 19074458, 22312191. c.1622T>C, c.3113C>T (in cis): 25712131, 28044389. c.2588G>C: 10090887, 23144455, 9054934, 23713488, 2415662, 24082139, 25097241	rs61751392, rs61751374; rs76157638	Retinal dystrophy gene panel	0.0006091, 0.005513; 0.001640	0.0001390, 0.002053; 0.008896
ABCA4	601691	NM_000350.3	c.1622T>C, c.3113C>T (confirmed in cis); c.3113C>T (confirmed in trans)	p.Leu541Pro, p.Ala1038Val; p.Ala1038Val	pathogenic (PS3_strong, PM2_supporting, PM5_moderate, PP3_strong), likely pathogenic (PM3_strong, PP1_strong, PS3_supporting); likely pathogenic (PM3_strong, PP1_strong, PS3_supporting)	AR	Finnish	Stargardt disease	0.983, 0.533; 0.533	26.8, 22.2; 22.2	NA	c.1622T>C: 9781034, 10958761, 12796258, 16103129, 19074458, 19217903. c.3113C>T: 9054934, 9466990, 9973280, 10958761, 12796258, 15579991, 16103129, 15223829, 19217903, 19074458, 22312191. c.1622T>C, c.3113C>T (in cis): 25712131, 28044389	rs61751392, rs61751374; rs61751374	Retinal dystrophy gene panel	0.0006091, 0.005513; 0.005513	0.0001390, 0.002053; 0.002053
ABCA4	601691	NM_000350.3	c.1622T>C, c.3113C>T; c.4253+43G>A	p.Leu541Pro, p.Ala1038Val; p.?	pathogenic (PS3_strong, PM2_supporting, PM5_moderate, PP3_strong), likely pathogenic (PM3_strong, PP1_strong, PS3_supporting); likely pathogenic low penetrance (PS4_strong, PM3_moderate)	AR	Finnish	Stargardt disease	0.983, 0.533; NA	26.8, 22.2; NA	NA; Donor loss 0.01, Acceptor loss 0.01	c.1622T>C: 9781034, 10958761, 12796258, 16103129, 19074458, 19217903, 28559085 c.3113C>T: 9054934, 9466990, 9973280, 10958761, 12796258, 15579991, 16103129, 15223829, 19217903, 19074458, 22312191. c.1622T>C, c.3113C>T (in cis): 25712131, 28044389, 28559085 c.4253+43G>A: 29925512, 2984554, 30643219	rs61751392, rs61751374; rs61754045	Retinal dystrophy gene panel	0.0006091, 0.005513; 0.008781	0.0001390, 0.005513; 0.005842
ABCA4	601691	NM_000350.3	c.1610G>A; c.3523-1G>A (confirmed in trans)	p.Arg537His; p.?	likely pathogenic (PM3_moderate, PP3_supporting, PP1_strong); pathogenic (PVS1_very strong, PM2_supporting, PP1_supporting)	AR	Finnish	Stargardt disease	0.715; NA	25.8; NA	NA; Donor loss 0.54, Acceptor loss 0.98	14517951, 28838317, 29925512; 33546218, 21911583	rs61752395; rs766239144	Retinal dystrophy gene panel	0.01262; 0.000	0.0008542; 0.00001447
TULP1	602280	NM_003322.6	c.148del	p.Glu50Asnfs*59	pathogenic (PVS1_very strong, PM2_supporting, PP1_strong)	AR	Finnish	LCA; SECORD	NA	NA	NA	26448634, 29068140, 31087526	rs779910894	Retinal dystrophy gene panel	0.002550	0.000001888
RP1L1	608581	NM_178857.6	c.3599G>A	p.Gly1200Asp	likely pathogenic (PM2_supporting, PM5_moderate; PS4_moderate, PP1_supporting)	AD	Finnish	Cone dystrophy	0.325	23.3	NA	27623337, 30025130, 31028767	rs964723839	Retinal dystrophy gene panel	0.00003141	0.000
CERKL	608381	NM_201548.5	c.193G>T; c.375C>G (confirmed in trans)	p.Glu65*; p.Cys125Trp	pathogenic (PVS1_very strong, PM2_supporting, PP1_strong); pathogenic (PS4_strong, PM2_supporting, PM3_moderate, PP1_strong)	AR	Finnish	Retinitis pigmentosa; Cone dystrophy	NA; 0.348	NA, 23.6	NA	27208204, 29068140; 20554613, 27208204, 29068140	rs201186440; rs200711686	Retinal dystrophy gene panel	0.001277; 0.008344	0.000007702; 0.00002459
CERKL	608381	NM_201548.5	c.193G>T	p.Glu65*	pathogenic (PVS1_very strong, PM2_supporting, PP1_strong)	AR	Finnish	Retinitis pigmentosa	NA	NA	NA	27208204, 29068140	rs201186440	Retinal dystrophy gene panel	0.001277	0.000007702
CERKL	608381	NM_201548.5	c.375C>G	p.Cys125Trp	pathogenic (PS4_strong, PM2_supporting, PM3_moderate, PP1_strong)	AR	Finnish	Retinitis pigmentosa; Macular dystrophy; Cone dystrophy; Cone-rod dystrophy	0.348	23.6	NA	20554613, 27208204, 29068140	rs200711686	Retinal dystrophy gene panel; Known familial variant testing	0.008344	0.00002459
PRPH2	179605	NM_000322.5	c.136C>T	p.Arg46*	pathogenic (PVS1_very strong, PM2_supporting, PP1_moderate)	AD	Finnish	Macular dystrophy	NA	NA	NA	8111389, 20213611, 25412400, 29555955, 29343940, 23105016, 32660024	rs61755771	Retinal dystrophy gene panel; Known familial variant testing	0.00003124	0.000003390
SNRNP200	601664	NM_014014.5	c.2041C>T	p.Arg681Cys	likely pathogenic (PM2_supporting, PM6_moderate, PP3_strong)	AD	Finnish	Retinitis pigmentosa	0.951	32	NA	28076437	rs959069360	Retinal dystrophy gene panel	0.00001562	0.000
CNGB1	600724	NM_001297.5	c.2957A>T	p.Asn986Ile	likely pathogenic (PM2_supporting, PP3_supporting, PP1_strong)	AR	Finnish	Retinitis pigmentosa	0.695	27.2	NA	21147909, 28056120, 23105016, 26355662, 28559085, 29912909, 31725169	rs201162411	Retinal dystrophy gene panel; Known familial variant testing	0.006294	0.001141
BEST1	607854	NM_004183.4	c.85T>C	p.Tyr29His	likely pathogenic (PM2_supporting, PM5_moderate, PP3_strong)	AD	Finnish	Vitelliform macular dystrophy	0.990	22.4	NA	14517959	rs281865217	Retinal dystrophy gene panel	0.00001574	0.000
GRM6	604096	NM_000843.4	c.712C>T	p.Arg238*	likely pathogenic (PVS1_very strong, PM2_supporting)	AR	Finnish	CNSB	NA	NA	NA	22008250, 16622103	rs199663175	Retinal dystrophy gene panel	0.001049	0.00005680
BBS9	615986	NM_198428.3	c.728A>G; c.1708_1711del (confirmed in trans)	p.Glu243Gly; p.Ser570Metfs*5	likely pathogenic (PM2_supporting, PM3_moderate, PM5_moderate, PP3_moderate); likely pathogenic (PVS1_very strong, PM2_supporting)	AR	Finnish	Cone dystrophy	0.916	32	NA	NA; NA	rs147656579; NA	Whole exome sequencing	0.001297; 0.000	0.00001526; 0.000
CNGB3	605080	NM_019098.5	c.1148del	p.Thr383Ilefs*13	likely pathogenic (PVS1_very strong, PM2_supporting)	AR	Finnish	Achromatopsia	NA	NA	NA	28746191, 29769798, 15657609	rs397515360	Retinal dystrophy gene panel	0.002859	0.002735
PDE6C	600827	NM_006204.4	c.1670G>A	p.Arg557Gln	likely pathogenic (PM2_supporting, PM3_strong, PP3_supporting)	AR	Finnish	Achromatopsia	0.758	26.2	NA	31520890, 34720973, 36835061	rs201309785	Retinal dystrophy gene panel	0.0008434	0.000001695
RHO	180380	NM_000539.3	c.541G>A	p.Glu181Lys	pathogenic (PS4_strong, PM2_supporting, PP1_strong, PP3_moderate)	AD	Finnish	RP	0.845	26.0	NA	1833777, 27624628, 29068140, 7850270, 25408095, 24265693, 331456290	rs775557680	Whole exome sequencing; Retinal dystrophy gene panel	0.000	0.000
RDH12	608830	NM_152443.3	c.883C>T	p.Arg295*	likely pathogenic (PVS1_very strong, PM2_supporting)	AR	Finnish	SECORD	NA	NA	NA	22065924, 26047050,	rs200387832	Retinal dystrophy gene panel	0.000	0.00001549
BBS1	209901	NM_024649.5	c.724-1G>C	p.?	pathogenic (PVS1_very strong, PM2_supporting, PP1_strong)	AR	Finnish	Bardet-Bield	NA	NA	Donor loss 0.78, Acceptor loss 0.97	NA	rs748523268	Retinal dystrophy gene panel; Known familial variant testing	0.0009370	0.000005086
BBS2	606151	NM_031885.5	c.823C>T	p.Arg275*	likely pathogenic (PVS1_very strong, PM2_supporting)	AR	Finnish	Bardet-Bield	NA	NA	NA	28387813, 21052717, 21642631, 12837689, 11567139, 11285252	rs121908177	Whole exome sequencing	0.0007188	0.0002847
CTC1	613129	NM_025099.6	c.680C>T; c.2831del	p.Ala227Val; p.Pro944Leufs*7	pathogenic (PS3_strong, PM2_supporting, PM3_moderate, PP1_strong); pathogenic (PVS1_very strong, PM2_supporting, PP1_strong)	AR	Finnish	Coats plus	0.562; NA	26; NA	NA	22387016, 23869908, 24115768; 22387016, 23869908	rs199473673; rs199473677	Whole exome sequencing	0.001235; 0.003311	8.475e-7; 0.00008051
CTC1	613129	NM_025099.6	c.680C>T; c.1994T>G (confirmed in trans)	p.Ala227Val; p.Val665Gly	pathogenic (PS3_strong, PM2_supporting, PM3_moderate, PP1_strong); pathogenic (PM2_supporting, PM3_strong, PP1_strong, PP3_supporting)	AR	Finnish	Coats plus	0.562; 0.739	26; 23.5	NA	22387016, 23869908, 24115768; 24115768, 29481669, 28864049, 22387016	rs199473673; rs199473676	Retinal dystrophy gene panel	0.001235; 0.002343	8.475e-7; 0.000
CTC1	613129	NM_025099.6	c.1994T>G; c.3425_3426delinsAT (confirmed in trans)	p.Val665Gly; p.Leu1142His	pathogenic (PM2_supporting, PM3_strong, PP1_strong, PP3_supporting); pathogenic (PM2_supporting, PP3_supporting, PM3_strong, PP1_strong)	AR	Finnish	Coats plus	0.739; NA	23.5; NA	NA	24115768, 29481669, 28864049, 22387016; 24115768, 29481669, 29774655, 22387016	rs199473676; rs199473681	Retinal dystrophy gene panel	0.002343; 0.0008901	0.000; 0.000004237
ERCC6	609413	NM_000124.4	c.3862C>T	p.Arg1288*	pathogenic (PVS1_very strong, PM2_supporting, PP1_strong)	AR	Finnish	Cockayne	NA	NA	NA	19894250, 20456449, 27004399	rs185142838	ERCC6 Sanger sequencing	0.001218	0.00005254
MT-TL1	590050	NA	m.3243A>G	NA	likely pathogenic (PS4_strong, PS3_supporting, PM2_supporting)	mitochondrial	Finnish	MELAS	NA	NA	NA	23806424, 33610586, 30701423	rs199474657	Targeted testing of Finnish founder variants; Known familial variant testing; Retinal dystrophy gene panel	0.000	0.0001161
large deletion in the mitochondrial DNA	NA	NA	two mtDNA deletions (4.5 kb and 11 kb)	NA	pathogenic mitochondrial deletion	mitochondrial	Finnish	Kearns-Sayre syndrome	NA	NA	NA	NA	NA	XL-PCR method	0.000	0.000
OAT	613349	NM_000274.4	c.1205T>C; c.539G>C (confirmed in trans)	p.Leu402Pro; p.Arg180Thr	pathogenic (PS3_strong, PS4_strong, PP3_strong); likely pathogenic (PS3_strong, PM2_supporting, PM3_moderate, PP3_moderate)	AR	Finnish	HOGA	0.967; 0.846	32; 27.2	NA	2492100, 9727717, 11297489, 1737786, 30957963	rs121965043; rs121965040	Targeted testing of Finnish founder variants	0.002562; 0.0005935	0.000009322; 0.00002712
OAT	613349	NM_000274.4	c.539G>C	p.Arg180Thr	likely pathogenic (PS3_strong, PM2_supporting, PM3_strong, PP3_moderate)	AR	Finnish	HOGA	0.846	27.2	NA	2492100, 9727717, 30957963	rs121965040	Targeted testing of Finnish founder variants	0.0005935	0.00002712
OAT	613349	NM_000274.4	c.1205T>C	p.Leu402Pro	pathogenic (PS3_strong, PS4_strong, PP3_strong)	AR	Finnish	HOGA	0.967	32	NA	2492100, 9727717, 1737786	rs121965043	Retinal dystrophy gene panel; Targeted testing of Finnish founder variants	0.002562	0.000009322
CLN3	607042	NM_001042432.2	c.(460+1_461-1)_(677+1_678-1)del	p.Gly154AlafsTer29	pathogenic (PVS1_very strong, PM2_supporting, PP1_strong)	AR	Finnish	JNCL	NA	NA	NA	9311735, 20187884, 7553855, 9392580, 28041643	rs1555468634	Targeted testing of Finnish founder variants	0.000	0.000
CLN3	607042	NM_001042432.2	c.(460+1_461-1)_(677+1_678-1)del; c.791_1056del (confirmed in trans)	p.Gly154AlafsTer29; p.?	pathogenic (PVS1_very strong, PM2_supporting, PP1_strong); pathogenic (PVS1_very strong, PM2_supporting, PM3_moderate, PP1_strong)	AR	Finnish	JNCL	NA	NA	NA; NA	9311735, 20187884, 7553855, 9392580, 28041643; NA	rs1555468634;NA	Targeted testing of Finnish founder variants	0.000; 0.000	0.000; 0.000
CLN3	607042	NM_001042432.2	c.(460+1_461-1)_(677+1_678-1)del; c.1001G>A (confirmed in trans)	p.Gly154AlafsTer29; p.Arg334His	pathogenic (PVS1_very strong, PM2_supporting, PP1_strong); pathogenic (PM2_supporting, PM5_moderate, PM3_strong, PP3_strong)	AR	Finnish	JNCL	NA; 0.961	NA; 29.8	NA	9311735, 20187884, 7553855, 9392580, 28041643; 9311735, 20187884, 21499717, 19132115	rs1555468634; rs386833695	Retinal dystrophy gene panel; Known familial variant testing	0.000; 0.0001720	0.000; 0.00002034
PPT1	600722	NM_000310.4	c.364A>T	p.Arg122Trp	pathogenic (PS3_strong, PS4_strong, PP3_strong)	AR	Finnish	INCL	0.955	28.6	NA	7637805, 9151316, 10191107, 9664077, 17565660	rs137852695	Targeted testing of Finnish founder variants	0.006907	0.00004494
CLN5	608102	NM_006493.4	c.78G>A	p.Trp26*	pathogenic (PVS1_very strong, PM2_supporting, PP1_strong)	AR	Finnish	NCL type 5	NA	NA	NA	8644710, 9662406	rs104894385	Targeted testing of Finnish founder variants	0.00001645	0.000009337
MYO7A	276903	NM_000260.4	c.1623dupC; c.2766_2779del (confirmed in trans)	p.Lys542Glnfs*5; p.Lys923Alafs*8	pathogenic (PVS1_very strong, PM2_supporting, PP1_strong); pathogenic (PVS1_very strong, PM2_supporting, PP1_strong)	AR	Finnish	Usher	NA	NA	NA	10930322, 22135276; 17093394	rs782077721; rs782339376	Retinal dystrophy gene panel; Known familial variant testing	0.00005002; 0.0009855	0.000; 0.000005942
MYO7A	276903	NM_000260.4	c.2766_2779del	p.Lys923Alafs*8	likely pathogenic (PVS1_very strong, PM2_supporting)	AR	Finnish	Usher	NA	NA	NA	17093394	rs782339376	Retinal dystrophy gene panel	0.0009855	0.000005942
USH2A	608400	NM_206933.4	c.3367T>C	p.Tyr1123His	likely pathogenic (PM2_supporting, PM3_moderate, PM5_moderate, PP3_supporting)	AR	Finnish	Usher	0.672	24.0	NA	26927203, 24367894, 28559085	rs794729204	Retinal dystrophy gene panel	0.0005001	0.000001695
CLRN1	606397	NM_174878.3	c.528T>G	p.Tyr176*	pathogenic (PVS1_very strong, PS4_moderate, PP1_supporting)	AR	Finnish	Usher	NA	NA	NA	11524702, 29490346, 12145752	rs121908140	Targeted testing of Finnish founder variants; Retinal dystrophy gene panel; Whole exome sequencing	0.005950	0.00005170
CLRN1	606397	NM_174878.3	c.528T>G; c.98G>A (confirmed in trans)	p.Tyr176*; p.Trp33*	pathogenic (PVS1_very strong, PS4_moderate, PP1_supporting); pathogenic (PVS1_very strong, PM2_supporting, PM3_moderate)	AR	Finnish	Usher	NA	NA	NA	19753315, 11524702, 22681893, 12145752, 22143301; NA	rs121908140; rs878853379	Sanger sequencing of CLRN1 gene	0.005950; 0.000	0.00005170; 0.000005932
HK1	142600	NM_000188.3	c.1334C>T	p.Ser445Leu	likely pathogenic (PM2_supporting, PP2_supporting, PP3_moderate, PS4_moderate)	AD	Finnish	Retinitis pigmentosa and intellectual disability	0.924	32	NA	30778173, 34448047, 38617198	rs1064794848	Whole exome sequencing	0.000	0.000
DHX16	603405	NM_003587.5	c.1360C>T	p.Arg454Trp	likely pathogenic (PM2_supporting, PS2_strong, PS3_supporting)	AD	Finnish	NMOAS	0.484	26.8	NA	37574199	rs1217230750	Whole exome sequencing, Targeted testing of known variant	0.000	0.000
Abbreviations: NA, not available; PMID, Pubmed ID number; mtDNA, mitochondrial DNA, XL-PCR, extra long PCR
OMIM, the Online Mendelian Inheritance in Man, McKusick-Nathans Institute of Genetic Medicine, Johns Hopkins University (Baltimore, MD), URL: https://omim.org/
Variant classification: Richards, S., Aziz, N., Bale, S., Bick, D., Das, S., Gastier-Foster, J., et al. (2015). Standards and guidelines for the interpretation of sequence variants: A joint consensus recommendation of the American College of Medical Genetics and Genomics and the Association for Molecular Pathology. Genetics in Medicine: Official Journal of the American College of Medical Genetics…
Revel score: Ionnidis NM, Rothstein JH, Pejaver V, Middha S, McDonnell SK, Beheti S, et al. REVEL: An Ensemble Method for Predicting the Pathogenecity of Rare Missense Variants. Am J Hum Genet 2016 Oct 6,99(4):877-855. DOI: 10.1016/j.ajhg.2016.08.016 (PMID: 27666373)
CADD: Rentzsch P, Witten D, Cooper GM, Shendure J, Kircher M. CADD: predicting the deleteriousness of variants throughout the human genome. Nucleic Acids Res. 2019;47(D1):D886-D894. DOI: 10.1093/nar/gky1016 (PMID: 30371827)
SpliceAI: de Sainte Agather JM, Filser M, Isidor B, Besnard T, Gueguen P, Perrin A, et al. SpliceAI-visual: a free online tool to improve SpliceAI splicing variant interpretation. Hum Genomics. 2023 Feb 10;17(1):7. doi: 10.1186/s40246-023-00451-1. (PMID: 36765386)

## Sheet: VUS variants
Variants of unknown clinical significance (VUS) identified
Gene Name	OMIM (gene number)	Transcript	Variant	Amino Acid changes	Classification of ACMG/AMP	Autosomal dominant=AD, Autosomal recessive=AR, X chromosomal=XL, mitochondrial	Ancestry	Phenotype	Revel score	CADD score	SpliceAI	PMID if the variant has previously been published	Variant ID	Test used to identify the variant	GnomAD v4.1.0 freq in Finns	GnomAD freq in non-Finnish Europeans
SNRNP200	601664	NM_014014.5	c.6370G>A	p.Val2124Met	VUS (PM2_supporting)	AD	Finnish	Retinitis pigmentosa	0.196	26.8	NA	NA	rs377640627	Retinal dystrophy gene panel	0.00004684	0.00002288
SNRNP200	601664	NM_014014.5	c.4448G>A	p.Arg1483Gln	VUS (PM2_supporting)	AD	Finnish	Rod dystrophy	0.142	23.2	NA	NA	rs779888644	Retinal dystrophy gene panel	0.001745	0.00002215
CNGB1	600724	NM_001297.5	c.2957A>T; c.1382C>T	p.Asn986Ile; p.Thr461Met	likely pathogenic (PM2_supporting, PP3_supporting, PP1_strong); VUS (BP4_supporting, PM3_moderate)	AR	Finnish	Retinitis pigmentosa	0.695; 0.108	27.2; 24.7	NA	28056120, 29800053, 21147909, 23105016, 24339724; NA	rs201162411; rs147593839	Retinal dystrophy gene panel	0.006294; 0.04667	0.001141; 0.006122
HK1	142600	NM_000188.3	c.2605C>G	p.Pro869Ala	VUS (PM2_supporting, PP3_moderate)	AD	Finnish	Macular dystrophy	0.968	27.3	NA	NA	NA	Retinal dystrophy gene panel	0.000	0.000
RGR	600342	NM_001012720.2	c.794A>G	p.Tyr265Cys	VUS (PM2_supporting, PP3_moderate)	AD	Finnish	Cone dystrophy	0.814	26.7	NA	NA	rs371107677	Retinal dystrophy gene panel	0.000	0.0001186
IMPDH1	146690	NM_000883.4	c.568C>T	p.Arg190Trp	VUS (PM2_supporting; PP3_moderate)	AD	Finnish	Retinitis pigmentosa	0.913	33	NA	NA	rs121912553	Whole exome sequencing	0.004466	0.0001059
CRB1	604210	NM_201253.3	c.3526C>T	p.Leu1176Phe	VUS (PM2_supporting, BP4_supporting)	AD	Finnish	Retinitis pigmentosa	0.125	10.52	NA	NA	rs775745371	Retinal dystrophy gene panel	0.0001253	0.000
CHM	300390	NM_000390.4	c.(314+1_315-1)_(1166+1_1167-1)dup	p.?	VUS (PM2_supporting, PP3_supporting, PP1_supporting)	XL	Finnish	Choroideremia	NA	NA	NA	NA	NA	Targeted exon array comparative genomic hybridisation of CHM gene	0.000	0.000
ABCA4	601691	NM_000350.3	c.2588G>C; c.2915C>A	p.Gly863Ala; p.Thr972Asn	VUS (PS3_moderate); pathogenic (PM2_supporting, PM3_strong, PP3_moderate, PP1_strong)	AR	Finnish	Stargardt disease	0.798; 0.854	34; 26.5	NA	23144455, 34073554; 11594993, 28041643, 28559085, 29925512	rs76157638; rs61749451	Microchip	0.001075; 0.00004619	0.007840; 0.00007047
